# Supplementary material for: Variations in methane emissions from dairy cows: associations with rumen microbial synergy and metabolic pathway divergence
Source: J Anim Sci Biotechnol. 2026 Jun 15;17:121. doi: 10.1186/s40104-026-01432-9 (PMC13267709; doi:10.1186/s40104-026-01432-9)
Supplement: Supplementary file 1 — Additional file 1: Table S1. Rumen microbial taxa identified in the metagenomes. Table S2. Enzymes involved in the methane metabolism pathway in cows. Table S3. Genes involved in the methane metabolism pathway in cows. Table S4. The alpha-diversity of rumen microbial community. Table S5. KEGG level-3 pathways identified in the metagenomes. Table S6. CAZymes composition according to the enzymes at class and family level. Table S7. Enzymes and genes related to formate metabolic pathway. [file 40104_2026_1432_MOESM1_ESM.xlsx]

## Sheet: Tale S1
Table S1 Rumen microbial taxa identified in the metagenomes
Taxa name	Group		SEM	P-value
	LMP	HMP
Bacterial taxa, %
Phyla
Firmicutes	54.2629	43.4451	2.08439	0.005
Bacteroidetes	35.1884	43.4241	1.95242	0.03
unknown	2.11271	3.40469	0.17942	<0.001
Actinobacteria	3.08228	1.88865	0.26998	0.021
Proteobacteria	1.86538	1.69464	0.0666814	0.209
unidentified	0.819996	2.30143	0.20471	<0.001
Spirochaetes	0.363711	1.15919	0.12203	<0.001
Tenericutes	0.546025	0.568691	0.0331413	0.743
Chlamydiae	0.489024	0.37967	0.0197985	0.002
Fibrobacteres	0.191891	0.482489	0.0484459	<0.001
Candidatus_Saccharibacteria	0.186282	0.144724	0.0108712	0.052
Fusobacteria	0.138732	0.113325	0.0043214	<0.001
Chloroflexi	0.115263	0.120986	0.0043913	0.531
Genera
Prevotella	25.989	28.3067	1.39834	0.423
unknown	14.595	18.3757	0.54817	<0.001
Clostridium	8.04286	5.56593	0.42267	<0.001
Bacteroides	3.73095	5.83138	0.3171	<0.001
unidentified	3.92086	5.2041	0.19434	<0.001
Butyrivibrio	2.93636	3.51759	0.12302	0.012
Eubacterium	3.42695	2.55951	0.16137	0.003
Ruminococcus	2.47157	2.99858	0.10704	0.008
Kandleria	2.89888	0.250533	0.44934	<0.001
Alistipes	0.846877	1.56558	0.11116	<0.001
Sharpea	1.82743	0.235231	0.25521	<0.001
Roseburia	1.2993	0.751314	0.0826711	<0.001
Blautia	0.827615	0.635553	0.03867	0.008
Treponema	0.277512	1.04305	0.11749	<0.001
Oribacterium	0.735621	0.541599	0.0320208	<0.001
Faecalibacterium	0.473215	0.773904	0.0464001	<0.001
Selenomonas	0.421685	0.720492	0.0497391	<0.001
Bifidobacterium	0.632849	0.470921	0.1499	0.604
Olsenella	0.755386	0.268565	0.0802892	<0.001
Oscillibacter	0.342153	0.680854	0.0468993	<0.001
Phocaeicola	0.452128	0.564033	0.0232617	0.011
Lachnoclostridium	0.561881	0.380443	0.0299861	<0.001
Lachnospira	0.523733	0.333541	0.0331249	0.001
Succiniclasticum	0.250953	0.507322	0.0516673	0.008
Catenibacterium	0.657603	0.0618165	0.10114	<0.001
Dialister	0.523063	0.131219	0.0620213	<0.001
Eggerthia	0.528609	0.0416592	0.0829352	<0.001
Species
unidentified	8.94598	11.1381	0.29111	<0.001
Prevotella_ruminicola	2.89998	5.78006	0.40417	<0.001
Prevotella_brevis	0.784745	1.36872	0.084997	<0.001
Prevotellaceae_bacterium_HUN156	0.621171	1.53193	0.13299	<0.001
Kandleria_vitulina	2.89888	0.250533	0.44935	<0.001
Prevotella_bryantii	1.26527	0.92529	0.12196	0.017
Prevotella_multisaccharivorax	2.18407	0.438797	0.28677	<0.001
Ruminococcus_flavefaciens	0.716112	0.933343	0.0525002	0.033
Sharpea_azabuensis	1.82743	0.235231	0.25521	<0.001
Prevotella_sp._ne3005	0.832976	0.851735	0.0861026	0.917
Prevotella_sp._MA2016	0.465584	0.944831	0.0661833	<0.001
Prevotella_sp._tf2-5	0.470474	0.799805	0.0618442	0.003
Prevotella_sp._AGR2160	1.22797	0.3619	0.15439	0.001
uncultured_Clostridium_sp.	0.921198	0.62393	0.0524919	0.001
Prevotella_sp._P6B4	0.443123	0.851354	0.0570174	<0.001
Prevotella_sp._tc2-28	0.393273	0.750944	0.059099	<0.001
Firmicutes_bacterium_CAG:103	0.362355	0.800363	0.0636545	<0.001
Prevotella_sp._FD3004	0.376254	0.701135	0.0456325	<0.001
Eubacterium_cellulosolvens	1.07403	0.335667	0.10436	<0.001
Prevotella_albensis	0.747805	0.344053	0.0648919	<0.001
uncultured_bacterium	0.495038	0.521892	0.0061185	0.023
Clostridium_sp._CAG:793	0.925559	0.166109	0.11443	<0.001
Firmicutes_bacterium_CAG:791	0.930174	0.219644	0.10573	<0.001
Firmicutes_bacterium_CAG:555	0.244777	0.634363	0.052685	<0.001
Erysipelotrichaceae_bacterium_NK3D112	0.539263	0.398486	0.0338812	0.033
Alistipes_sp._CAG:514	0.325264	0.599521	0.0436157	<0.001
Butyrivibrio_fibrisolvens	0.513147	0.439511	0.0227651	0.107
Succiniclasticum_ruminis	0.250953	0.507322	0.0516681	0.008
Prevotella_copri	0.513489	0.364595	0.0358658	0.033
Clostridiales_bacterium_NK3B98	0.260937	0.640371	0.0800913	0.012
Prevotella_dentalis	0.598851	0.271753	0.062507	0.004
Alistipes_sp._CAG:435	0.312524	0.540804	0.0378604	<0.001
Treponema_bryantii	0.117905	0.52145	0.059565	<0.001
Archaeal taxa, %
Phyla
Euryarchaeota	98.9328	98.9164	0.0851236	0.625
unknown	0.391553	0.352721	0.0263156	0.476
Crenarchaeota	0.197651	0.194234	0.0149207	0.909
Thaumarchaeota	0.116999	0.134581	0.0094325	0.37
Genera
Methanobrevibacter	80.0797	84.0747	0.80317	0.008
Methanosphaera	11.2773	6.92208	0.6838	<0.001
unknown	2.35844	3.09397	0.19478	0.056
Methanobacterium	1.35137	1.01481	0.0553156	<0.001
Methanosarcina	0.61951	0.627997	0.0415091	0.921
Candidatus_Methanomethylophilus	0.299344	0.290134	0.022712	0.846
Methanomicrobium	0.287399	0.242592	0.0238012	0.362
Methanoculleus	0.262943	0.246582	0.0180057	0.663
Methanomassiliicoccus	0.252637	0.255046	0.0210312	0.956
Methanothermobacter	0.264711	0.215469	0.0098697	0.007
unidentified	0.213279	0.256609	0.0154569	0.167
Thermococcus	0.18092	0.221632	0.0112251	0.067
Methanocorpusculum	0.141635	0.183967	0.0121908	0.082
Methanococcus	0.162862	0.127674	0.0126291	0.17
Methanolobus	0.143862	0.125204	0.0119833	0.453
Methanocaldococcus	0.149358	0.114543	0.009752	0.072
Candidatus_Methanoplasma	0.0876806	0.155119	0.0141276	0.011
Methanoplanus	0.103948	0.106187	0.0099455	0.915
Species
Methanobrevibacter_millerae	20.7461	18.8047	1.19881	0.434
Methanobrevibacter_ruminantium	17.5901	16.1213	0.49273	0.14
Methanobrevibacter_sp._YE315	10.6073	16.1838	0.85338	<0.001
Methanobrevibacter_olleyae	13.0919	13.7312	0.43891	0.483
unidentified	11.6411	11.7688	0.20568	0.766
Methanosphaera_sp._WGK6	5.82651	3.56393	0.35406	<0.001
Methanobrevibacter_oralis	2.94715	3.43557	0.0910325	0.003
Methanobrevibacter_smithii	3.0209	3.19501	0.0396306	0.022
Methanobrevibacter_wolinii	1.52946	0.985516	0.0810359	<0.001
Methanobrevibacter_sp._AbM4	1.25954	0.703625	0.0848148	<0.001
Methanogenic_archaeon_mixed_culture_ISO4-G1	0.42793	0.797863	0.0812336	0.017
Methanobrevibacter_gottschalkii	0.444758	0.627495	0.0296507	<0.001
Methanobrevibacter_arboriphilus	0.661424	0.458326	0.0323055	<0.001
Methanobrevibacter_cuticularis	0.554622	0.389229	0.0264133	<0.001
Methanobrevibacter_filiformis	0.47777	0.31908	0.0263163	<0.001
Methanogenic_archaeon_ISO4-H5	0.195733	0.375811	0.0350597	0.005
Methanobrevibacter_smithii_CAG:186	0.313261	0.351905	0.007539	0.005
Methanobrevibacter_curvatus	0.379913	0.272331	0.0174621	<0.001
Thermoplasmatales_archaeon_BRNA1	0.34031	0.224733	0.033964	0.088
Methanobrevibacter_boviskoreani	0.376863	0.264007	0.0172999	<0.001
Methanomicrobium_mobile	0.287399	0.242592	0.0238002	0.362
Methanomassiliicoccales_archaeon_RumEn_M2	0.122904	0.272569	0.0264949	0.001
Candidatus_Methanomassiliicoccus_intestinalis	0.220573	0.213074	0.019471	0.854
Methanosphaera_stadtmanae	0.317233	0.202553	0.0183849	<0.001
Candidatus_Methanomethylophilus_alvus	0.175486	0.201215	0.0132532	0.347
Methanobacterium_formicicum	0.24563	0.18897	0.0137477	0.034
Methanobacterium_sp._MB1	0.176606	0.161808	0.0042519	0.081
Candidatus_Methanoplasma_termitum	0.0876806	0.155119	0.0141293	0.011
Methanosarcina_barkeri	0.125678	0.134354	0.0087557	0.634
Methanosarcina_mazei	0.12691	0.135155	0.0111247	0.722
Methanobacterium_congolense	0.168426	0.114468	0.0086561	<0.001
Methanobrevibacter_sp._A27	0.122658	0.148041	0.0056362	0.019
Methanobacterium_paludis	0.148952	0.097828	0.0077167	<0.001
Methanobacterium_sp._Maddingley_MBC34	0.127303	0.0930835	0.0050501	<0.001
Methanobacterium_lacus	0.107521	0.0876612	0.0034415	0.001
Protozoan taxa, %
Phylum
Ciliophora	0.0536535	0.311021	0.0377199	<0.001
Genera
Entodinium	0.268868	1.8754	0.23893	<0.001
Epidinium	0.0776947	0.133459	0.0239496	0.256
Isotricha	0.0257906	0.171494	0.03	<0.001
Eudiplodinium	0.0209976	0.169124	0.04	<0.001
Species
Entodinium_caudatum	0.268868	1.8754	0.23893	<0.001
Eudiplodinium_maggii	0.0209976	0.169124	0.022402	<0.001
Epidinium_ecaudatum	0.0662784	0.110971	0.0196703	0.268
Isotricha_sp._BBF-2003	0.02	0.15	0.019	<0.001

## Sheet: Table S2
Table S2 Enzyymes involved in the methane metabolism pathway in cows
Enzyme	Group		SEM	P-value
	LMP	HMP
formylmethanofuran dehydrogenase (EC:1.2.99.5)	75.4493	70.0932	6.27469	0.682
formylmethanofuran—tetrahydromethanopterin N-formyltransferase (EC:2.3.1.101)	18.1268	15.8269	1.48446	0.455
methenyltetrahydromethanopterin cyclohydrolase (EC:3.5.4.27)	8.72331	8.02114	0.725801	0.643
methylenetetrahydromethanopterin dehydrogenase (EC:1.5.99.9)	3.78832	3.79696	0.341578	0.992
5,10-methylenetetrahydromethanopterin reductase (EC:1.5.99.11)	9.59179	8.65988	0.769941	0.561
tetrahydromethanopterin S-methyltransferase (EC:2.1.1.86)	52.7827	49.3124	4.36175	0.703
methyl-coenzyme M reductase (EC:2.8.4.1)	42.7836	39.2561	3.61203	0.639
acetyl-CoA synthetase (EC:6.2.1.1)	337.852	506.319	26.9829	<0.001
phosphate acetyltransferase (EC:2.3.1.8)	422.819	464.323	14.241	0.15
acetate kinase (EC:2.7.2.1)	737.653	697.606	22.185	0.382

## Sheet: Table S3
Table S3 Genes involved in the methane metabolism pathway in cows
KEGG ID	Function	Group		SEM	P-value
		LMP	HMP
K00200	formylmethanofuran dehydrogenase subunit A; EC:1.2.99.5	20.4047	18.8395	1.74003	0.666
K00201	formylmethanofuran dehydrogenase subunit B; EC:1.2.99.5	16.1374	15.1442	1.45715	0.744
K00202	formylmethanofuran dehydrogenase subunit C; EC:1.2.99.5	9.83946	8.9155	0.883109	0.615
K00203	formylmethanofuran dehydrogenase subunit D; EC:1.2.99.5	5.4914	5.07253	0.491901	0.683
K00204	formylmethanofuran dehydrogenase subunit H; EC:1.2.99.5	3.77801	3.06864	0.294831	0.24
K00205	formylmethanofuran dehydrogenase subunit F; EC:1.2.99.5	21.5723	19.5238	1.58587	0.534
K11261	formylmethanofuran dehydrogenase subunit E; EC:1.2.99.5	7.59778	7.46187	0.471706	0.89
K00260	formylmethanofuran dehydrogenase subunit G; EC:1.2.99.5	13.9219	18.7707	1.77749	0.18
K00672	formylmethanofuran--tetrahydromethanopterin N-formyltransferase; EC:2.3.1.101	18.1268	15.8269	1.48445	0.455
K01499	methenyltetrahydromethanopterin cyclohydrolase; EC:3.5.4.27	8.71127	8.02114	0.725952	0.648
K00319	methylenetetrahydromethanopterin dehydrogenase; EC:1.5.99.9	9.04853	8.57846	0.776291	0.772
K00320	5,10-methylenetetrahydromethanopterin reductase; EC:1.5.99.11	9.59179	8.65988	0.770111	0.561
K00577	tetrahydromethanopterin S-methyltransferase subunit A; EC:2.1.1.86	12.1405	11.1876	0.987747	0.643
K00578	tetrahydromethanopterin S-methyltransferase subunit B; EC:2.1.1.86	2.49912	2.35478	0.20698	0.738
K00579	tetrahydromethanopterin S-methyltransferase subunit C; EC:2.1.1.86	7.8967	6.73853	0.748646	0.456
K00580	tetrahydromethanopterin S-methyltransferase subunit D; EC:2.1.1.86	6.90896	7.00405	0.631851	0.942
K00581	tetrahydromethanopterin S-methyltransferase subunit E; EC:2.1.1.86	8.65453	8.43504	0.708449	0.882
K00582	tetrahydromethanopterin S-methyltransferase subunit F; EC:2.1.1.86	1.21022	0.851387	0.116138	0.125
K00583	tetrahydromethanopterin S-methyltransferase subunit G; EC:2.1.1.86	1.22693	1.1013	0.0954485	0.527
K00584	tetrahydromethanopterin S-methyltransferase subunit H; EC:2.1.1.86	12.1784	10.9761	0.9926	0.56
K00399	methyl-coenzyme M reductase alpha subunit A; EC:2.8.4.1	20.0648	17.9775	1.80852	0.579
K00400	methyl coenzyme M reductase system, component A2; EC:2.8.4.1	31.4657	28.2074	2.50244	0.531
K00401	methyl-coenzyme M reductase alpha subunit B; EC:2.8.4.1	15.0827	13.6612	1.29134	0.597
K00402	methyl-coenzyme M reductase alpha subunit G; EC:2.8.4.1	6.92903	6.33581	0.511523	0.577
K03421	methyl-coenzyme M reductase alpha subunit C; EC:2.8.4.1	5.79533	5.38459	0.466443	0.673
K03422	methyl-coenzyme M reductase alpha subunit D; EC:2.8.4.1	4.50286	3.36762	0.409564	0.172
K01895	acetyl-CoA synthetase; EC:6.2.1.1	339.929	515.663	27.9896	<0.001
K00625	phosphate acetyltransferase; EC:2.3.1.8	385.217	429.28	13.2542	0.097
K00925	acetate kinase; EC:2.7.2.1	736.139	694.889	22.1711	0.368

## Sheet: Table S4
Table S4 The alpha-diversity of rumen microbial community
Alpha diversity	Group		SEM	P-value
	LMP	HMP
Bacteria
OUT number	18925	19608	110.175	<0.001
Chao 1	19588.6	20345.4	114.099	<0.001
ACE index	19523.3	20269.5	119.018	<0.001
Shannon index	9.47778	9.45333	0.0306703	0.702
Archaea
OTU number	791.778	866.222	11.1546	<0.001
Chao 1	803.469	891.314	13.1209	<0.001
ACE index	844.949	939.083	14.3642	<0.001
Shannon index	4.03111	3.98222	0.0478696	0.624

## Sheet: Tale S5
Table S5 KEGG level-3 pathways identified in the metagenomes
Level-3 pathway	Mean CPM	SD
Biosynthesis of amino acids	46088.5	4784.41
Purine metabolism	36369.1	3715.86
Carbon metabolism	31804.6	3071.64
Pyrimidine metabolism	31773.7	3286.9
Aminoacyl-tRNA biosynthesis	21542.8	2222.34
Starch and sucrose metabolism	20829.2	2248.44
ABC transporters	20402.5	2844.99
Homologous recombination	17988.3	2354.88
Mismatch repair	17103.8	2054.19
Amino sugar and nucleotide sugar metabolism	16318	1595.12
Glycolysis / Gluconeogenesis	16059.4	1620.31
Quorum sensing	15819.6	1640.56
Alanine, aspartate and glutamate metabolism	15665.1	1634.74
DNA replication	15012.1	2129.22
Pyruvate metabolism	14493.3	1479.74
Galactose metabolism	12902.9	1304.93
Carbon fixation pathways in prokaryotes	12875.1	1390.76
Nucleotide excision repair	12187.3	1360.54
Two-component system	12028.1	1424.37
Peptidoglycan biosynthesis	11918.6	1254.57
Cysteine and methionine metabolism	11753.4	1078.27
RNA degradation	10845.6	1130.92
Glycine, serine and threonine metabolism	10368.3	1046.08
Oxidative phosphorylation	9839.21	917.497
2-Oxocarboxylic acid metabolism	9585.94	1075.03
Ribosome	9477.4	969.482
Methane metabolism	9440.97	919.899
Glyoxylate and dicarboxylate metabolism	9151.68	965.223
Cell cycle - Caulobacter	9055.39	1028.37
Citrate cycle (TCA cycle)	8715.27	981.425
Pentose phosphate pathway	8505.58	976.372
Butanoate metabolism	8385.28	903.922
Fructose and mannose metabolism	8212.66	759.258
Bacterial secretion system	7447.8	931.12
Carbon fixation in photosynthetic organisms	7389.67	691.783
Phenylalanine, tyrosine and tryptophan biosynthesis	7276.19	703.107
Arginine biosynthesis	7118.88	763.283
Nitrogen metabolism	7076.24	739.862
Lysine biosynthesis	7061.62	738.404
Protein export	7056.62	681.174
beta-Lactam resistance	6756.15	727.431
Porphyrin and chlorophyll metabolism	6460.05	689.557
Base excision repair	6368.41	911.721
Other glycan degradation	6019.49	1346.24
One carbon pool by folate	5894.17	590.327
Cyanoamino acid metabolism	5641.81	877.672
Propanoate metabolism	5540.13	768.846
RNA polymerase	5435.39	541.467
Pentose and glucuronate interconversions	5419.86	634.391
Fatty acid metabolism	5349.92	574.169
Sphingolipid metabolism	5147.76	900.339
Fatty acid biosynthesis	5055.77	546.027
Terpenoid backbone biosynthesis	4914.9	489.371
Pantothenate and CoA biosynthesis	4778.73	482.235
Selenocompound metabolism	4716.07	501.264
Valine, leucine and isoleucine biosynthesis	4628.52	595.352
Nicotinate and nicotinamide metabolism	4627.62	447.723
Glycerophospholipid metabolism	4592.06	543.052
Phenylpropanoid biosynthesis	4252.58	761.516
Vancomycin resistance	3941.29	436.218
Streptomycin biosynthesis	3936.56	387.763
Glycerolipid metabolism	3861.92	544.757
Histidine metabolism	3687.28	420.702
Arginine and proline metabolism	3656.92	378.329
Drug metabolism - other enzymes	3617.62	444.104
Thiamine metabolism	3422.97	437.998
Glucagon signaling pathway	3010.28	570.268
Insulin resistance	2992.32	467.68
Longevity regulating pathway - worm	2931.48	302.364
Lipopolysaccharide biosynthesis	2859.93	638.271
Phenylalanine metabolism	2792.75	391.287
Photosynthesis	2769.07	351.264
Fatty acid degradation	2752.55	327.36
Legionellosis	2668.32	341.586
Sulfur metabolism	2662.62	459.802
Tuberculosis	2618.55	286.334
Peroxisome	2522.94	351.236
C5-Branched dibasic acid metabolism	2486.04	303.786
Phosphotransferase system (PTS)	2475.29	1208.96
Monobactam biosynthesis	2447.05	231.198
Biotin metabolism	2370.82	267.302
PPAR signaling pathway	2362.87	374.889
Insulin signaling pathway	2296.99	404.56
Cationic antimicrobial peptide (CAMP) resistance	2255.72	235.936
Glutamatergic synapse	2228.97	383.934
Bacterial chemotaxis	2211.54	487.045
Glutathione metabolism	2208.86	305.659
GABAergic synapse	2172.3	326.642
Valine, leucine and isoleucine degradation	2114.44	356.548
Folate biosynthesis	2070.9	212.662
Plant-pathogen interaction	2047.91	366.294
Polyketide sugar unit biosynthesis	1959.75	196.698
Adipocytokine signaling pathway	1923.56	442.076
D-Glutamine and D-glutamate metabolism	1906.05	208.448
Central carbon metabolism in cancer	1889.89	277.925
Tyrosine metabolism	1869.33	212.116
Glycosphingolipid biosynthesis - globo series	1837.46	259.298
Vitamin B6 metabolism	1834.29	193.151
Sulfur relay system	1831.19	264.434
Epithelial cell signaling in Helicobacter pylori infection	1711.99	208.675
Flagellar assembly	1689.51	565.013
MicroRNAs in cancer	1642.56	205.088
Novobiocin biosynthesis	1539.26	140.292
Longevity regulating pathway - multiple species	1496.8	307.36
Protein processing in endoplasmic reticulum	1454.27	349.056
D-Alanine metabolism	1416	161
Glycosaminoglycan degradation	1412.19	280.775
Taurine and hypotaurine metabolism	1411.11	165.113
Lysosome	1394.83	442.815
Tropane, piperidine and pyridine alkaloid biosynthesis	1349.47	140.015
Biosynthesis of ansamycins	1312.18	153.111
Riboflavin metabolism	1237.72	186.385
HIF-1 signaling pathway	1204.1	144.274
PI3K-Akt signaling pathway	1201.52	384.328
AMPK signaling pathway	1192.18	322.53
Acarbose and validamycin biosynthesis	1147.88	103.267
Pathways in cancer	1142.5	204.431
Ubiquinone and other terpenoid-quinone biosynthesis	1093.41	189.932
Inositol phosphate metabolism	1080.05	221.347
Estrogen signaling pathway	1074.01	246.787
Ascorbate and aldarate metabolism	1044.04	104.354
Progesterone-mediated oocyte maturation	1025.61	192.546
Carbohydrate digestion and absorption	1024.7	269.22
Antigen processing and presentation	1009.49	159.413
Prostate cancer	1001.17	156.715
RNA transport	996.868	210.623
NOD-like receptor signaling pathway	961.283	105.682
Lysine degradation	945.82	191.637
Type I diabetes mellitus	897.23	99.4247
Chloroalkane and chloroalkene degradation	853.213	199.244
Isoquinoline alkaloid biosynthesis	800.137	147.097
Protein digestion and absorption	787.223	209.279
Carbapenem biosynthesis	760.621	101.392
Benzoate degradation	739.841	140.4
beta-Alanine metabolism	737.796	94.8458
Phosphatidylinositol signaling system	713.099	240.368
Degradation of aromatic compounds	710.465	179.286
Viral carcinogenesis	672.563	140.733
Biosynthesis of unsaturated fatty acids	649.576	73.9126
Type II diabetes mellitus	631.526	92.2217
Neomycin, kanamycin and gentamicin biosynthesis	630.269	94.3912
Alzheimer's disease	616.356	146.812
Biosynthesis of vancomycin group antibiotics	590.144	55.8327
Ribosome biogenesis in eukaryotes	571.596	110.497
Zeatin biosynthesis	569.432	69.3724
Vibrio cholerae pathogenic cycle	542.186	97.8494
Tryptophan metabolism	540.496	89.7248
Proteoglycans in cancer	538.084	199.99
Salmonella infection	497.593	131.09
Platinum drug resistance	492.541	130.105
Phosphonate and phosphinate metabolism	490.338	87.1492
Aminobenzoate degradation	484.369	111.771
Glycosphingolipid biosynthesis - ganglio series	481.129	152.891
Apoptosis	480.622	238.874
Thyroid hormone synthesis	466.301	122.522
Naphthalene degradation	443.747	151.174
Tetracycline biosynthesis	401.654	180.289
Arachidonic acid metabolism	360.138	79.6188
Endocytosis	356.651	534.835
Primary immunodeficiency	338.756	39.0444
Nitrotoluene degradation	327.915	55.3476
FoxO signaling pathway	319.896	332.669
Pertussis	303.675	97.3949
Huntington's disease	292.282	309.074
Prolactin signaling pathway	287.647	65.14
Synthesis and degradation of ketone bodies	259.828	45.5038
Amoebiasis	255.025	101.051
N-Glycan biosynthesis	241.957	48.6943
Oxytocin signaling pathway	234.629	317.47
cGMP-PKG signaling pathway	233.995	349.912
Lipoic acid metabolism	228.811	41.7585
Toxoplasmosis	228.57	337.921
Longevity regulating pathway	217.329	213.054
Salivary secretion	210.771	297.299
Bacterial invasion of epithelial cells	202.791	102.686
Flavone and flavonol biosynthesis	200.499	46.9105
Epstein-Barr virus infection	198.02	253.582
Proximal tubule bicarbonate reclamation	195.194	78.667
mTOR signaling pathway	187.832	260.771
Oocyte meiosis	186.211	285.336
Penicillin and cephalosporin biosynthesis	180.13	36.434
Staphylococcus aureus infection	176.555	82.8587
Meiosis - yeast	173.215	162.032
cAMP signaling pathway	172.854	265.962
Adrenergic signaling in cardiomyocytes	168.127	258.506
Limonene and pinene degradation	161.603	52.0161
Secondary bile acid biosynthesis	159.63	80.261
Primary bile acid biosynthesis	159.516	80.2341
Calcium signaling pathway	158.377	238.64
Renin-angiotensin system	157.196	56.1275
Platelet activation	156.136	225.023
Pancreatic secretion	152.634	240.139
Nonribosomal peptide structures	151.303	41.8106
Vascular smooth muscle contraction	150.448	219.7
Cell cycle	149.423	222.695
Xylene degradation	144.501	25.9374
Gap junction	141.872	214.208
Biosynthesis of siderophore group nonribosomal peptides	140.61	25.3161
Dopaminergic synapse	140.279	215.435
Choline metabolism in cancer	138.887	119.988
Circadian entrainment	135.792	204.285
mRNA surveillance pathway	130.143	165.99
Renal cell carcinoma	127.593	48.5599
Long-term depression	127.335	192.936
MAPK signaling pathway - fly	125.169	91.8724
Influenza A	124.976	147.619
Carotenoid biosynthesis	124.793	40.9945
Sphingolipid signaling pathway	124.631	162.319
Phospholipase D signaling pathway	124.607	99.2008
Ubiquitin mediated proteolysis	124.046	196.186
Phagosome	123.337	177.032
Styrene degradation	113.411	20.0436
Dioxin degradation	108.577	29.9843
Cell cycle - yeast	108.429	148.401
HTLV-I infection	103.885	103.179
Spliceosome	102.727	151.1
Fanconi anemia pathway	100.132	40.2792
Regulation of autophagy	98.6659	147.699
Non-alcoholic fatty liver disease (NAFLD)	96.7842	124.359
Apoptosis - fly	96.5124	39.5252
Long-term potentiation	96.0537	147.285
MAPK signaling pathway - yeast	94.2514	132.072
Metabolism of xenobiotics by cytochrome P450	92.8139	43.3957
Hypertrophic cardiomyopathy (HCM)	92.1495	112.345
Measles	92.0621	123.844
Hippo signaling pathway	91.943	143.964
Circadian rhythm	91.4887	138.003
MAPK signaling pathway	90.915	130.612
Retinol metabolism	90.4633	43.5818
Renin secretion	90.104	136.294
Drug metabolism - cytochrome P450	88.9645	45.2678
GnRH signaling pathway	88.2612	137.449
Olfactory transduction	88.218	133.121
Tight junction	87.9335	96.478
Inflammatory mediator regulation of TRP channels	86.8519	134.196
Focal adhesion	86.8147	116.009
Regulation of actin cytoskeleton	86.3702	126.533
Vibrio cholerae infection	85.986	107.77
Herpes simplex infection	85.7593	108.022
Thyroid hormone signaling pathway	80.1203	121.102
Aldosterone synthesis and secretion	78.728	121.51
Proteasome	77.8206	66.5441
Atrazine degradation	76.0781	77.6617
Regulation of lipolysis in adipocytes	75.8304	114.941
Bile secretion	74.7972	100.387
Hippo signaling pathway - fly	73.2937	114.908
Ras signaling pathway	73.0343	115.398
Hepatitis C	72.3193	100.269
Gastric acid secretion	71.0526	103.909
Neurotrophin signaling pathway	68.2019	103.151
Cholinergic synapse	67.6882	104.231
Alcoholism	66.4187	105.361
Vasopressin-regulated water reabsorption	64.4576	99.2774
Ether lipid metabolism	62.9018	42.921
EGFR tyrosine kinase inhibitor resistance	62.6291	96.8281
Chlorocyclohexane and chlorobenzene degradation	62.5511	12.8883
Regulation of mitophagy - yeast	62.2916	89.0443
Wnt signaling pathway	62.0261	97.3339
Fc gamma R-mediated phagocytosis	59.8792	93.4916
Serotonergic synapse	59.135	90.9507
Hedgehog signaling pathway - fly	58.0062	93.4303
Retrograde endocannabinoid signaling	57.6768	88.5215
Basal transcription factors	57.2859	26.7793
Betalain biosynthesis	56.554	57.8868
Chagas disease (American trypanosomiasis)	55.4552	60.4118
Glioma	55.4079	86.8047
Various types of N-glycan biosynthesis	54.0487	26.1727
Hedgehog signaling pathway	52.9401	84.1214
Synaptic vesicle cycle	52.8357	84.755
Hepatitis B	50.8943	68.0323
Taste transduction	48.3341	73.7182
D-Arginine and D-ornithine metabolism	47.8694	10.0493
Insulin secretion	46.1922	71.0343
Rap1 signaling pathway	46.1782	72.9359
Amphetamine addiction	44.6253	66.6789
Hippo signaling pathway -multiple species	44.5267	63.6901
TGF-beta signaling pathway	43.5825	69.9196
p53 signaling pathway	43.5309	71.7703
Endometrial cancer	43.2386	67.9468
Endocrine resistance	42.9042	65.1491
Dorso-ventral axis formation	42.8092	69.7849
Pathogenic Escherichia coli infection	41.6798	64.0495
ErbB signaling pathway	41.1856	65.1995
Parkinson's disease	40.4789	48.8249
Chemokine signaling pathway	39.8973	62.0143
Melanogenesis	39.8005	61.9683
T cell receptor signaling pathway	39.4028	60.8224
Caprolactam degradation	39.0228	8.51535
Prion diseases	36.7597	45.8311
African trypanosomiasis	36.7135	30.3069
Endocrine and other factor-regulated calcium reabsorption	36.582	57.1614
Toluene degradation	36.1822	32.0918
Dilated cardiomyopathy	35.4098	30.9086
Rheumatoid arthritis	35.3234	56.1228
Steroid hormone biosynthesis	35.1026	22.8508
Axon guidance	33.539	52.2694
Collecting duct acid secretion	33.1588	53.1391
B cell receptor signaling pathway	32.4023	51.4827
Shigellosis	32.3774	51.1087
Acute myeloid leukemia	32.1919	50.8436
Phototransduction - fly	30.2369	46.4799
Small cell lung cancer	30.0106	41.1785
AGE-RAGE signaling pathway in diabetic complications	29.0676	35.6744
Colorectal cancer	28.8617	46.0963
Aldosterone-regulated sodium reabsorption	28.2891	42.6412
Non-small cell lung cancer	27.9864	43.2625
Adherens junction	27.3016	43.5697
Fc epsilon RI signaling pathway	27.2103	42.0188
Melanoma	26.9402	43.2911
Signaling pathways regulating pluripotency of stem cells	26.7563	42.4085
Arrhythmogenic right ventricular cardiomyopathy (ARVC)	26.2724	27.9426
Neuroactive ligand-receptor interaction	25.8223	8.13986
alpha-Linolenic acid metabolism	25.4475	15.6567
Non-homologous end-joining	25.3479	14.7189
VEGF signaling pathway	24.6623	38.1336
Leishmaniasis	24.2691	40.7077
Morphine addiction	23.5757	34.1458
Chronic myeloid leukemia	23.4806	38.063
Natural killer cell mediated cytotoxicity	23.3873	36.8807
Linoleic acid metabolism	22.6782	14.5796
Malaria	22.0775	21.3708
Jak-STAT signaling pathway	21.9495	33.7738
Osteoclast differentiation	21.8842	34.2258
Pancreatic cancer	20.4261	32.8493
Amyotrophic lateral sclerosis (ALS)	20.3801	9.84499
Leukocyte transendothelial migration	19.5674	29.3527
TNF signaling pathway	19.428	30.834
Viral myocarditis	18.889	21.0078
RIG-I-like receptor signaling pathway	18.6064	10.4425
Circadian rhythm - fly	18.3345	29.4328
Toll-like receptor signaling pathway	18.0857	28.1747
Thyroid cancer	17.0341	17.4667
Phototransduction	15.324	23.8377
Basal cell carcinoma	14.1847	22.5819
Systemic lupus erythematosus	13.8313	22.6915
Cardiac muscle contraction	13.6133	10.4575
Bladder cancer	13.3218	19.2866
Transcriptional misregulation in cancer	12.3947	18.7971
Steroid biosynthesis	11.764	9.34268
SNARE interactions in vesicular transport	11.4922	18.5642
Geraniol degradation	11.4251	3.93527
Mineral absorption	10.3662	9.72481
Circadian rhythm - plant	10.2537	16.0591
ECM-receptor interaction	9.64945	3.26164
NF-kappa B signaling pathway	9.37486	12.9122
Cytosolic DNA-sensing pathway	9.25296	12.2337
Furfural degradation	8.78892	6.23938
Cocaine addiction	7.7055	10.2133
Ovarian steroidogenesis	7.12381	10.3518
Sesquiterpenoid and triterpenoid biosynthesis	6.7172	4.67626
Notch signaling pathway	6.30415	9.48732
Vitamin digestion and absorption	6.09861	8.20794
Glycosylphosphatidylinositol(GPI)-anchor biosynthesis	5.7881	3.95455
Apoptosis - multiple species	5.51125	7.9012

## Sheet: Table S6
Table S6 CAZymes composition according to the enzymes at class and family level
Family	Class	Class_description	Mean CPM
AA3	AA	Auxiliary Activities	182.65
AA4	AA	Auxiliary Activities	71.8148
AA6	AA	Auxiliary Activities	1258.81
AA7	AA	Auxiliary Activities	118.133
CBM11	CBM	Carbohydrate-Binding Modules	21.9278
CBM12	CBM	Carbohydrate-Binding Modules	253.035
CBM13	CBM	Carbohydrate-Binding Modules	582.715
CBM15	CBM	Carbohydrate-Binding Modules	6.56162
CBM16	CBM	Carbohydrate-Binding Modules	270.085
CBM2	CBM	Carbohydrate-Binding Modules	123.982
CBM20	CBM	Carbohydrate-Binding Modules	373.379
CBM21	CBM	Carbohydrate-Binding Modules	11.5432
CBM22	CBM	Carbohydrate-Binding Modules	167.797
CBM23	CBM	Carbohydrate-Binding Modules	23.9312
CBM25	CBM	Carbohydrate-Binding Modules	33.63
CBM26	CBM	Carbohydrate-Binding Modules	844.553
CBM27	CBM	Carbohydrate-Binding Modules	8.2055
CBM28	CBM	Carbohydrate-Binding Modules	7.04215
CBM3	CBM	Carbohydrate-Binding Modules	38.0251
CBM30	CBM	Carbohydrate-Binding Modules	27.8593
CBM32	CBM	Carbohydrate-Binding Modules	1558.9
CBM34	CBM	Carbohydrate-Binding Modules	41.5726
CBM35	CBM	Carbohydrate-Binding Modules	700.291
CBM36	CBM	Carbohydrate-Binding Modules	21.0913
CBM37	CBM	Carbohydrate-Binding Modules	1707.21
CBM38	CBM	Carbohydrate-Binding Modules	25.7457
CBM39	CBM	Carbohydrate-Binding Modules	11.7102
CBM4	CBM	Carbohydrate-Binding Modules	641.365
CBM40	CBM	Carbohydrate-Binding Modules	363.302
CBM41	CBM	Carbohydrate-Binding Modules	24.4367
CBM42	CBM	Carbohydrate-Binding Modules	20.2801
CBM44	CBM	Carbohydrate-Binding Modules	271.064
CBM45	CBM	Carbohydrate-Binding Modules	5.62752
CBM46	CBM	Carbohydrate-Binding Modules	63.8292
CBM47	CBM	Carbohydrate-Binding Modules	9.78272
CBM48	CBM	Carbohydrate-Binding Modules	325.54
CBM49	CBM	Carbohydrate-Binding Modules	6.0015
CBM5	CBM	Carbohydrate-Binding Modules	72.3536
CBM50	CBM	Carbohydrate-Binding Modules	1415.75
CBM51	CBM	Carbohydrate-Binding Modules	80.1465
CBM54	CBM	Carbohydrate-Binding Modules	44.6474
CBM56	CBM	Carbohydrate-Binding Modules	751.148
CBM57	CBM	Carbohydrate-Binding Modules	64.8257
CBM58	CBM	Carbohydrate-Binding Modules	13.6618
CBM59	CBM	Carbohydrate-Binding Modules	41.8336
CBM6	CBM	Carbohydrate-Binding Modules	901.407
CBM60	CBM	Carbohydrate-Binding Modules	7.84974
CBM61	CBM	Carbohydrate-Binding Modules	843.253
CBM62	CBM	Carbohydrate-Binding Modules	89.0922
CBM63	CBM	Carbohydrate-Binding Modules	13.2176
CBM65	CBM	Carbohydrate-Binding Modules	14.5632
CBM66	CBM	Carbohydrate-Binding Modules	326.326
CBM67	CBM	Carbohydrate-Binding Modules	346.985
CBM8	CBM	Carbohydrate-Binding Modules	13.455
CBM9	CBM	Carbohydrate-Binding Modules	75.4813
CE1	CE	Carbohydrate Esterases	3645.69
CE10	CE	Carbohydrate Esterases	2829.11
CE11	CE	Carbohydrate Esterases	218.687
CE12	CE	Carbohydrate Esterases	725.917
CE13	CE	Carbohydrate Esterases	55.1951
CE14	CE	Carbohydrate Esterases	297.517
CE15	CE	Carbohydrate Esterases	189.47
CE2	CE	Carbohydrate Esterases	519.18
CE3	CE	Carbohydrate Esterases	915.309
CE4	CE	Carbohydrate Esterases	1064.41
CE5	CE	Carbohydrate Esterases	55.6497
CE6	CE	Carbohydrate Esterases	652.557
CE7	CE	Carbohydrate Esterases	616.906
CE8	CE	Carbohydrate Esterases	897.141
CE9	CE	Carbohydrate Esterases	226.454
GH1	GH	Glycoside Hydrolases	702.896
GH10	GH	Glycoside Hydrolases	522.076
GH100	GH	Glycoside Hydrolases	58.8909
GH104	GH	Glycoside Hydrolases	205.497
GH105	GH	Glycoside Hydrolases	675.107
GH106	GH	Glycoside Hydrolases	709.889
GH108	GH	Glycoside Hydrolases	31.07
GH109	GH	Glycoside Hydrolases	1394.39
GH11	GH	Glycoside Hydrolases	13.2278
GH110	GH	Glycoside Hydrolases	20.3835
GH112	GH	Glycoside Hydrolases	20.2443
GH113	GH	Glycoside Hydrolases	21.838
GH114	GH	Glycoside Hydrolases	51.1661
GH115	GH	Glycoside Hydrolases	678.374
GH116	GH	Glycoside Hydrolases	22.5092
GH117	GH	Glycoside Hydrolases	22.6567
GH120	GH	Glycoside Hydrolases	156.395
GH121	GH	Glycoside Hydrolases	28.3621
GH123	GH	Glycoside Hydrolases	46.6751
GH124	GH	Glycoside Hydrolases	25.6884
GH125	GH	Glycoside Hydrolases	106.102
GH126	GH	Glycoside Hydrolases	7.02412
GH127	GH	Glycoside Hydrolases	916.415
GH128	GH	Glycoside Hydrolases	72.4458
GH129	GH	Glycoside Hydrolases	42.5043
GH13	GH	Glycoside Hydrolases	5913.61
GH130	GH	Glycoside Hydrolases	260.455
GH15	GH	Glycoside Hydrolases	67.0365
GH16	GH	Glycoside Hydrolases	291.493
GH17	GH	Glycoside Hydrolases	9.26383
GH18	GH	Glycoside Hydrolases	381.742
GH19	GH	Glycoside Hydrolases	33.9147
GH2	GH	Glycoside Hydrolases	4173.68
GH20	GH	Glycoside Hydrolases	443.587
GH23	GH	Glycoside Hydrolases	662.827
GH24	GH	Glycoside Hydrolases	350.854
GH25	GH	Glycoside Hydrolases	1521.84
GH26	GH	Glycoside Hydrolases	370.784
GH27	GH	Glycoside Hydrolases	144.652
GH28	GH	Glycoside Hydrolases	1201.99
GH29	GH	Glycoside Hydrolases	454.248
GH3	GH	Glycoside Hydrolases	4094.08
GH30	GH	Glycoside Hydrolases	333.312
GH31	GH	Glycoside Hydrolases	1752.22
GH32	GH	Glycoside Hydrolases	931.716
GH33	GH	Glycoside Hydrolases	370.17
GH35	GH	Glycoside Hydrolases	422.081
GH36	GH	Glycoside Hydrolases	1024.36
GH37	GH	Glycoside Hydrolases	15.5068
GH38	GH	Glycoside Hydrolases	141.569
GH39	GH	Glycoside Hydrolases	168.56
GH4	GH	Glycoside Hydrolases	274.003
GH42	GH	Glycoside Hydrolases	199.899
GH43	GH	Glycoside Hydrolases	2694.75
GH44	GH	Glycoside Hydrolases	6.14549
GH45	GH	Glycoside Hydrolases	5.35878
GH46	GH	Glycoside Hydrolases	10.9447
GH47	GH	Glycoside Hydrolases	7.00552
GH48	GH	Glycoside Hydrolases	7.21086
GH5	GH	Glycoside Hydrolases	1238.96
GH50	GH	Glycoside Hydrolases	19.5919
GH51	GH	Glycoside Hydrolases	1022.88
GH53	GH	Glycoside Hydrolases	459.514
GH54	GH	Glycoside Hydrolases	16.9278
GH55	GH	Glycoside Hydrolases	10.6402
GH57	GH	Glycoside Hydrolases	288.843
GH59	GH	Glycoside Hydrolases	28.8869
GH6	GH	Glycoside Hydrolases	6.67152
GH63	GH	Glycoside Hydrolases	18.8983
GH64	GH	Glycoside Hydrolases	6.04283
GH65	GH	Glycoside Hydrolases	138.218
GH66	GH	Glycoside Hydrolases	65.9315
GH67	GH	Glycoside Hydrolases	239.468
GH73	GH	Glycoside Hydrolases	982.258
GH74	GH	Glycoside Hydrolases	210.564
GH75	GH	Glycoside Hydrolases	5.61602
GH76	GH	Glycoside Hydrolases	159.591
GH77	GH	Glycoside Hydrolases	1214.98
GH78	GH	Glycoside Hydrolases	1340.8
GH8	GH	Glycoside Hydrolases	148.571
GH81	GH	Glycoside Hydrolases	5.49255
GH82	GH	Glycoside Hydrolases	52.1956
GH84	GH	Glycoside Hydrolases	42.6696
GH85	GH	Glycoside Hydrolases	19.6275
GH87	GH	Glycoside Hydrolases	15.1136
GH88	GH	Glycoside Hydrolases	128.32
GH89	GH	Glycoside Hydrolases	222.29
GH9	GH	Glycoside Hydrolases	437.778
GH92	GH	Glycoside Hydrolases	786.317
GH93	GH	Glycoside Hydrolases	20.9773
GH94	GH	Glycoside Hydrolases	869.872
GH95	GH	Glycoside Hydrolases	918.924
GH97	GH	Glycoside Hydrolases	1409.15
GH98	GH	Glycoside Hydrolases	40.5891
GH99	GH	Glycoside Hydrolases	133.994
GT1	GT	Glycosyl Transferases	103.86
GT10	GT	Glycosyl Transferases	42.402
GT11	GT	Glycosyl Transferases	173.678
GT12	GT	Glycosyl Transferases	29.3296
GT13	GT	Glycosyl Transferases	79.5139
GT14	GT	Glycosyl Transferases	76.5023
GT17	GT	Glycosyl Transferases	17.3957
GT19	GT	Glycosyl Transferases	341.65
GT2	GT	Glycosyl Transferases	8018.09
GT20	GT	Glycosyl Transferases	13.1183
GT21	GT	Glycosyl Transferases	61.4563
GT22	GT	Glycosyl Transferases	40.6793
GT23	GT	Glycosyl Transferases	71.4084
GT25	GT	Glycosyl Transferases	40.1182
GT26	GT	Glycosyl Transferases	228.65
GT27	GT	Glycosyl Transferases	372.645
GT28	GT	Glycosyl Transferases	797.912
GT3	GT	Glycosyl Transferases	209.204
GT30	GT	Glycosyl Transferases	239.856
GT31	GT	Glycosyl Transferases	19.1517
GT32	GT	Glycosyl Transferases	202.447
GT35	GT	Glycosyl Transferases	1662.25
GT39	GT	Glycosyl Transferases	304.187
GT4	GT	Glycosyl Transferases	4834.83
GT40	GT	Glycosyl Transferases	5.63763
GT41	GT	Glycosyl Transferases	33.4557
GT44	GT	Glycosyl Transferases	9.65564
GT45	GT	Glycosyl Transferases	27.7076
GT46	GT	Glycosyl Transferases	15.4111
GT5	GT	Glycosyl Transferases	718.882
GT51	GT	Glycosyl Transferases	1880.37
GT56	GT	Glycosyl Transferases	11.8006
GT6	GT	Glycosyl Transferases	16.0206
GT66	GT	Glycosyl Transferases	60.8339
GT69	GT	Glycosyl Transferases	10.5955
GT7	GT	Glycosyl Transferases	24.6185
GT73	GT	Glycosyl Transferases	8.82733
GT76	GT	Glycosyl Transferases	52.9217
GT78	GT	Glycosyl Transferases	9.04597
GT8	GT	Glycosyl Transferases	321.442
GT81	GT	Glycosyl Transferases	102.571
GT83	GT	Glycosyl Transferases	457.971
GT84	GT	Glycosyl Transferases	121.617
GT87	GT	Glycosyl Transferases	120.603
GT9	GT	Glycosyl Transferases	332.622
GT90	GT	Glycosyl Transferases	43.236
GT92	GT	Glycosyl Transferases	74.958
GT94	GT	Glycosyl Transferases	60.712
PL1	PL	Polysaccharide Lyases	839.473
PL10	PL	Polysaccharide Lyases	59.1815
PL11	PL	Polysaccharide Lyases	640.912
PL12	PL	Polysaccharide Lyases	139.112
PL14	PL	Polysaccharide Lyases	6.07244
PL15	PL	Polysaccharide Lyases	22.6044
PL17	PL	Polysaccharide Lyases	17.6997
PL18	PL	Polysaccharide Lyases	6.8431
PL22	PL	Polysaccharide Lyases	246.611
PL3	PL	Polysaccharide Lyases	7.58226
PL4	PL	Polysaccharide Lyases	34.7888
PL5	PL	Polysaccharide Lyases	7.21471
PL6	PL	Polysaccharide Lyases	20.9408
PL8	PL	Polysaccharide Lyases	17.6354
PL9	PL	Polysaccharide Lyases	349.776

## Sheet: Table S7
Table S7 Enzymes and genes related to formate metabolic pathway
Item		Group		SEM	P-value
		LMP	HMP
Enzyme	Pathway
dihydrolipoyllysine-residue acetyltransferase (EC:2.3.1.12)	Conversion of pyruvate to formate	45.4422	60.1681	3.15324	0.014
formate dehydrogenase (EC:1.2.1.2)	Conversion of formate to hydrogen and carbon dioxide	136.977	216.889	12.931	<0.001
Gene	Function
K00627	pyruvate dehydrogenase E2 component (dihydrolipoamide acetyltransferase); EC:2.3.1.12	45.5813	59.7554	3.12085	0.017
K00122	formate dehydrogenase; EC:1.2.1.2	0.0963999	0.0872289	0.0204564	0.855
K00123	formate dehydrogenase major subunit; EC:1.2.1.2	85.982	136.801	8.44384	<0.001
K00124	formate dehydrogenase iron-sulfur subunit; EC:1.2.1.2	1.64121	1.86584	0.147349	0.465
K00127	formate dehydrogenase subunit gamma; EC:1.2.1.2	0.743573	0.696079	0.0859088	0.804
